# Supplementary material for: Hydrogen Delocalization in an Asymmetric Biomolecule: The Curious Case of Alpha-Fenchol
Source: Molecules. 2021 Dec 24;27(1):101. doi: 10.3390/molecules27010101 (PMC8746872; doi:10.3390/molecules27010101)
Supplement: Supplementary file 1 [file molecules-27-00101-s001.zip]

Archive with 1 entries (1 files):
- molecules-1480529-supplementary.pdf
